# Supplementary material for: Dynamic Changes in the Gut Microbiota and Metabolites during the Growth of Hainan Wenchang Chickens
Source: Animals (Basel). 2023 Jan 19;13(3):348. doi: 10.3390/ani13030348 (PMC9913245; doi:10.3390/ani13030348)
Supplement: Supplementary file 1 [file animals-13-00348-s001.zip]

Archive with 9 entries (9 files):
- Supplementary Figure S1.tif
- Supplementary Figure S2.tif
- Supplementary Figure S3.tif
- Supplementary Figure S4.tif
- Supplementary Figure S5.tif
- Supplementary Table S1.pdf
- Supplementary Table S2.pdf
- Supplementary Table S3.pdf
- Supplementary Table S4.pdf
